# Supplementary material for: Whole genome sequence association analysis of fasting glucose and fasting insulin levels in diverse cohorts from the NHLBI TOPMed program
Source: Commun Biol. 2022 Jul 28;5:756. doi: 10.1038/s42003-022-03702-4 (PMC9334637; doi:10.1038/s42003-022-03702-4)
Supplement: Supplementary file 3 — Supplementary Data 1-9 [file 42003_2022_3702_MOESM3_ESM.xlsx]

## Sheet: Supplementary Data 1
Supplementary Data 1. 95% Credible Sets for all reported Loci
Trait	Analysis	Region	Signala	Variantb	-Log10 pvalue	Posterior probability
FG	Pooled	MTNR1B	Primary	11:92975544_C/G	45.9243	1
FG	Pooled	MTNR1B	Secondary	11:92884161_G/A	5.24657	0.205114
FG	Pooled	MTNR1B	Secondary	11:92889447_G/T	5.18351	0.178504
FG	Pooled	MTNR1B	Secondary	11:92889078_G/T	5.16918	0.172958
FG	Pooled	MTNR1B	Secondary	11:92851770_AAC/A	4.80208	0.0771564
FG	Pooled	MTNR1B	Secondary	11:93058491_A/G	4.64721	0.0549357
FG	Pooled	MTNR1B	Secondary	11:93322947_C/G	4.55184	0.0445798
FG	Pooled	MTNR1B	Secondary	11:92847350_C/T	4.26456	0.0237945
FG	Pooled	MTNR1B	Secondary	11:92850499_C/T	4.26237	0.023681
FG	Pooled	MTNR1B	Secondary	11:92846969_A/G	4.19846	0.0206008
FG	Pooled	MTNR1B	Secondary	11:93206334_T/C	4.16632	0.019207
FG	Pooled	MTNR1B	Secondary	11:92890943_G/A	3.91159	0.0110374
FG	Pooled	MTNR1B	Secondary	11:93343409_A/G	3.83828	0.00941432
FG	Pooled	MTNR1B	Secondary	11:92771505_G/T	3.82859	0.00921862
FG	Pooled	MTNR1B	Secondary	11:92959614_C/G	3.62502	0.00593367
FG	Pooled	MTNR1B	Secondary	11:93209402_G/A	3.61385	0.00579231
FG	Pooled	MTNR1B	Secondary	11:92941431_T/C	3.58795	0.00547715
FG	Pooled	MTNR1B	Secondary	11:93320351_TTCTAAAGATATCTTTAGA/T	3.51823	0.00471215
FG	Pooled	MTNR1B	Secondary	11:92944168_A/G	3.49169	0.00445014
FG	Pooled	MTNR1B	Secondary	11:93086014_C/T	3.4474	0.00404516
FG	Pooled	MTNR1B	Secondary	11:93108624_A/G	3.3828	0.00352015
FG	Pooled	MTNR1B	Secondary	11:93113175_C/T	3.3828	0.00352015
FG	Pooled	MTNR1B	Secondary	11:92882098_C/T	3.27013	0.00276349
FG	Pooled	MTNR1B	Secondary	11:92747967_T/C	3.20151	0.00238548
FG	Pooled	MTNR1B	Secondary	11:92533902_A/G	3.19547	0.00235477
FG	Pooled	MTNR1B	Secondary	11:92477085_G/A	3.09498	0.00189926
FG	Pooled	MTNR1B	Secondary	11:93260784_C/T	3.06477	0.00178058
FG	Pooled	MTNR1B	Secondary	11:93353825_G/T	3.06477	0.00178058
FG	Pooled	MTNR1B	Secondary	11:92903388_C/T	3.0494	0.00172311
FG	Pooled	MTNR1B	Secondary	11:92570790_C/T	3.04714	0.00171481
FG	Pooled	MTNR1B	Secondary	11:92966933_C/A	3.01026	0.00158508
FG	Pooled	MTNR1B	Secondary	11:93401284_G/T	2.99903	0.00154759
FG	Pooled	MTNR1B	Secondary	11:93346610_T/C	2.98818	0.00151221
FG	Pooled	MTNR1B	Secondary	11:93355547_T/A	2.98818	0.00151221
FG	Pooled	MTNR1B	Secondary	11:93376276_C/T	2.98818	0.00151221
FG	Pooled	MTNR1B	Secondary	11:92867100_G/A	2.93811	0.00135926
FG	Pooled	MTNR1B	Secondary	11:93430887_G/A	2.92054	0.00130939
FG	Pooled	MTNR1B	Secondary	11:92649291_T/G	2.90069	0.00125526
FG	Pooled	MTNR1B	Secondary	11:93294643_A/G	2.89517	0.00124062
FG	Pooled	MTNR1B	Secondary	11:93410289_T/C	2.84735	0.00112079
FG	Pooled	MTNR1B	Secondary	11:92926093_C/T	2.84468	0.00111446
FG	Pooled	MTNR1B	Secondary	11:92868118_C/G	2.84118	0.00110621
FG	Pooled	MTNR1B	Secondary	11:93023490_C/T	2.83811	0.00109902
FG	Pooled	MTNR1B	Secondary	11:93364044_C/G	2.83705	0.00109655
FG	Pooled	MTNR1B	Secondary	11:93104564_T/C	2.82246	0.00106313
FG	Pooled	MTNR1B	Secondary	11:93355208_T/C	2.8212	0.00106029
FG	Pooled	MTNR1B	Secondary	11:92892831_A/G	2.8206	0.00105895
FG	Pooled	MTNR1B	Secondary	11:93349708_T/C	2.79752	0.00100836
FG	Pooled	MTNR1B	Secondary	11:93088668_C/G	2.78579	0.000983615
FG	Pooled	MTNR1B	Secondary	11:93281077_T/A	2.78562	0.000983253
FG	Pooled	MTNR1B	Secondary	11:93063094_G/A	2.77551	0.000962412
FG	Pooled	MTNR1B	Secondary	11:93275496_T/A	2.77061	0.000952483
FG	Pooled	MTNR1B	Secondary	11:92657364_A/T	2.76847	0.000948164
FG	Pooled	MTNR1B	Secondary	11:92931385_A/G	2.75159	0.000914886
FG	Pooled	MTNR1B	Secondary	11:93407820_T/G	2.73703	0.000887117
FG	Pooled	MTNR1B	Secondary	11:93381355_G/A	2.69513	0.000811914
FG	Pooled	MTNR1B	Secondary	11:93397402_T/C	2.69049	0.000803996
FG	Pooled	MTNR1B	Secondary	11:93178703_A/C	2.68573	0.000795949
FG	Pooled	MTNR1B	Secondary	11:93109344_A/G	2.68492	0.000794584
FG	Pooled	MTNR1B	Secondary	11:92490114_A/G	2.68435	0.000793626
FG	Pooled	MTNR1B	Secondary	11:93411549_A/G	2.68264	0.000790772
FG	Pooled	MTNR1B	Secondary	11:93373427_A/C	2.68246	0.00079047
FG	Pooled	MTNR1B	Secondary	11:93197186_C/T	2.67893	0.000784588
FG	Pooled	MTNR1B	Secondary	11:93209394_T/C	2.67893	0.000784588
FG	Pooled	MTNR1B	Secondary	11:92668030_A/G	2.66415	0.000760488
FG	Pooled	MTNR1B	Secondary	11:93010222_G/A	2.65033	0.000738629
FG	Pooled	MTNR1B	Secondary	11:93104734_C/T	2.64554	0.000731208
FG	Pooled	MTNR1B	Secondary	11:92605725_T/G	2.62893	0.000706032
FG	Pooled	MTNR1B	Secondary	11:93374331_T/C	2.61159	0.000680692
FG	Pooled	MTNR1B	Secondary	11:93446872_G/A	2.60447	0.000670563
FG	Pooled	MTNR1B	Secondary	11:92627313_G/A	2.58944	0.00064966
FG	Pooled	MTNR1B	Secondary	11:93319048_G/A	2.58753	0.000647056
FG	Pooled	MTNR1B	Secondary	11:93374292_A/G	2.58633	0.000645425
FG	Pooled	MTNR1B	Secondary	11:93042253_T/C	2.58612	0.000645143
FG	Pooled	MTNR1B	Secondary	11:93066921_A/G	2.56488	0.000616931
FG	Pooled	MTNR1B	Secondary	11:93372799_T/C	2.55667	0.000606374
FG	Pooled	MTNR1B	Secondary	11:93416183_G/C	2.52963	0.000572868
FG	Pooled	MTNR1B	Secondary	11:93132285_A/G	2.52657	0.000569202
FG	Pooled	MTNR1B	Secondary	11:93416175_C/T	2.52223	0.000564032
FG	Pooled	G6PC2	Primary	2:168906638_T/C	48.4572	1
FG	Pooled	G6PC2	Secondary	2:168900420_A/G	13.4334	0.93555
FG	Pooled	G6PC2	Secondary	2:168907666_G/C	12.1491	0.0511918
FG	Pooled	G6PC2	Tertiary	2:168608640_G/A	5.49387	0.250603
FG	Pooled	G6PC2	Tertiary	2:169399437_C/T	5.378	0.194043
FG	Pooled	G6PC2	Tertiary	2:168907981_T/C	5.30262	0.164319
FG	Pooled	G6PC2	Tertiary	2:169044883_C/T	4.89331	0.066743
FG	Pooled	G6PC2	Tertiary	2:169147945_A/C	4.89331	0.066743
FG	Pooled	G6PC2	Tertiary	2:169097181_G/T	4.42601	0.0239678
FG	Pooled	G6PC2	Tertiary	2:169288763_C/T	4.36287	0.0208787
FG	Pooled	G6PC2	Tertiary	2:169062158_G/A	4.07314	0.0111015
FG	Pooled	G6PC2	Tertiary	2:169070588_A/C	4.07314	0.0111015
FG	Pooled	G6PC2	Tertiary	2:168520391_C/G	4.05949	0.0107767
FG	Pooled	G6PC2	Tertiary	2:169048592_T/TAG	4.00798	0.00963454
FG	Pooled	G6PC2	Tertiary	2:169293079_G/A	3.91896	0.00794047
FG	Pooled	G6PC2	Tertiary	2:168530001_C/T	3.91811	0.0079258
FG	Pooled	G6PC2	Tertiary	2:168442976_C/T	3.81609	0.00635229
FG	Pooled	G6PC2	Tertiary	2:169287264_A/G	3.67645	0.00469493
FG	Pooled	G6PC2	Tertiary	2:168609276_G/A	3.63492	0.00429186
FG	Pooled	G6PC2	Tertiary	2:168681964_G/T	3.62853	0.00423303
FG	Pooled	G6PC2	Tertiary	2:169290082_T/G	3.62667	0.004216
FG	Pooled	G6PC2	Tertiary	2:168647318_G/A	3.52955	0.0034186
FG	Pooled	G6PC2	Tertiary	2:168767245_G/A	3.48523	0.00310712
FG	Pooled	G6PC2	Tertiary	2:169221858_T/C	3.4321	0.00277113
FG	Pooled	G6PC2	Tertiary	2:168703748_C/T	3.38515	0.00250487
FG	Pooled	G6PC2	Tertiary	2:168675902_G/A	3.38366	0.0024969
FG	Pooled	G6PC2	Tertiary	2:168912287_A/T	3.36798	0.00241411
FG	Pooled	G6PC2	Tertiary	2:169060151_A/T	3.35173	0.00233124
FG	Pooled	G6PC2	Tertiary	2:168675544_C/A	3.28594	0.00202406
FG	Pooled	G6PC2	Tertiary	2:168922071_A/G	3.25264	0.0018845
FG	Pooled	G6PC2	Tertiary	2:168874490_C/A	3.24192	0.00184167
FG	Pooled	G6PC2	Tertiary	2:169288278_G/A	3.17158	0.00158404
FG	Pooled	G6PC2	Tertiary	2:169401917_A/T	3.16531	0.00156291
FG	Pooled	G6PC2	Tertiary	2:169403130_T/G	3.16531	0.00156291
FG	Pooled	G6PC2	Tertiary	2:169286984_A/C	3.15385	0.00152506
FG	Pooled	G6PC2	Tertiary	2:168712852_G/C	3.14461	0.00149519
FG	Pooled	G6PC2	Tertiary	2:168501851_A/G	3.12025	0.00141931
FG	Pooled	G6PC2	Tertiary	2:169287643_GAAT/G	3.11984	0.00141804
FG	Pooled	G6PC2	Tertiary	2:168426895_T/C	3.11367	0.00139946
FG	Pooled	G6PC2	Tertiary	2:169288571_CT/C	3.10531	0.00137468
FG	Pooled	G6PC2	Tertiary	2:168566199_C/T	3.09491	0.00134448
FG	Pooled	G6PC2	Tertiary	2:168886799_G/A	3.09381	0.00134132
FG	Pooled	G6PC2	Tertiary	2:168455395_G/A	3.07388	0.00128542
FG	Pooled	G6PC2	Tertiary	2:168537878_C/A	3.07388	0.00128542
FG	Pooled	G6PC2	Tertiary	2:168694809_C/T	3.06813	0.00126971
FG	Pooled	G6PC2	Tertiary	2:169288916_G/A	3.04696	0.00121362
FG	Pooled	G6PC2	Tertiary	2:168603143_A/C	3.04159	0.0011998
FG	Pooled	G6PC2	Tertiary	2:168543932_G/C	3.02078	0.00114768
FG	Pooled	G6PC2	Tertiary	2:169293103_C/T	3.0194	0.00114432
FG	Pooled	G6PC2	Tertiary	2:168660374_GT/G	2.9829	0.00105866
FG	Pooled	G6PC2	Tertiary	2:169290403_C/T	2.97194	0.00103422
FG	Pooled	G6PC2	Tertiary	2:169094607_C/T	2.9461	0.000978851
FG	Pooled	G6PC2	Tertiary	2:168956886_G/A	2.93529	0.000956586
FG	Pooled	G6PC2	Tertiary	2:168714116_G/A	2.91501	0.000916196
FG	Pooled	G6PC2	Tertiary	2:168789506_A/G	2.91393	0.000914093
FG	Pooled	G6PC2	Tertiary	2:169025574_A/G	2.91071	0.000907855
FG	Pooled	G6PC2	Tertiary	2:168950218_G/A	2.89944	0.000886351
FG	Pooled	G6PC2	Tertiary	2:168647663_C/G	2.88478	0.000859158
FG	Pooled	G6PC2	Tertiary	2:168919531_C/T	2.88344	0.000856725
FG	Pooled	G6PC2	Tertiary	2:168520885_A/G	2.8694	0.000831546
FG	Pooled	G6PC2	Tertiary	2:168516902_A/T	2.86919	0.000831177
FG	Pooled	G6PC2	Tertiary	2:168786938_A/G	2.86884	0.00083055
FG	Pooled	G6PC2	Tertiary	2:168906752_C/T	2.86217	0.000818868
FG	Pooled	G6PC2	Tertiary	2:168408101_G/A	2.8421	0.00078471
FG	Pooled	G6PC2	Tertiary	2:169130098_C/T	2.83121	0.00076679
FG	Pooled	G6PC2	Tertiary	2:168689731_A/C	2.8301	0.000764982
FG	Pooled	G6PC2	Tertiary	2:168775426_T/A	2.82328	0.000753999
FG	Pooled	G6PC2	Tertiary	2:168770105_G/A	2.8209	0.000750193
FG	Pooled	G6PC2	Tertiary	2:169266232_C/T	2.81267	0.00073721
FG	Pooled	G6PC2	Tertiary	2:168898886_T/C	2.79791	0.000714499
FG	Pooled	G6PC2	Tertiary	2:169281125_T/TA	2.79134	0.000704616
FG	Pooled	G6PC2	Tertiary	2:168907638_G/A	2.78941	0.000701744
FG	Pooled	G6PC2	Tertiary	2:168412122_G/A	2.78233	0.000691296
FG	Pooled	G6PC2	Tertiary	2:168911236_G/A	2.77816	0.000685223
FG	Pooled	G6PC2	Tertiary	2:168836792_C/A	2.77453	0.00067997
FG	Pooled	G6PC2	Tertiary	2:169293344_C/A	2.77076	0.000674559
FG	Pooled	G6PC2	Tertiary	2:168760264_C/G	2.76977	0.000673141
FG	Pooled	G6PC2	Tertiary	2:168888228_G/A	2.76142	0.000661344
FG	Pooled	G6PC2	Tertiary	2:168898024_A/G	2.74326	0.000636407
FG	Pooled	G6PC2	Tertiary	2:168481535_T/C	2.74308	0.000636164
FG	Pooled	G6PC2	Tertiary	2:168437770_A/T	2.71864	0.000604117
FG	Pooled	G6PC2	Tertiary	2:169114713_T/C	2.71327	0.000597287
FG	Pooled	G6PC2	Tertiary	2:169405985_CT/C	2.70881	0.000591687
FG	Pooled	G6PC2	Tertiary	2:169124208_C/T	2.69215	0.00057122
FG	Pooled	G6PC2	Tertiary	2:168925293_G/T	2.68892	0.000567327
FG	Pooled	G6PC2	Tertiary	2:168576060_G/A	2.68796	0.000566177
FG	Pooled	G6PC2	Tertiary	2:169374814_A/G	2.68577	0.000563566
FG	Pooled	G6PC2	Tertiary	2:168803956_G/A	2.68485	0.00056248
FG	Pooled	G6PC2	Tertiary	2:169224018_TG/T	2.67548	0.000551458
FG	Pooled	G6PC2	Tertiary	2:168784929_C/T	2.67192	0.000547327
FG	Pooled	G6PC2	Tertiary	2:168588162_C/T	2.65388	0.000526876
FG	Pooled	G6PC2	Tertiary	2:168860008_T/G	2.62576	0.000496531
FG	Pooled	GCK	Primary	7:44189469_C/T	27.4141	0.72949
FG	Pooled	GCK	Primary	7:44186502_C/T	26.843	0.197975
FG	Pooled	GCK	Primary	7:44195138_C/T	26.2395	0.0498961
FG	Pooled	GCKR	Primary	2:27508073_T/C	20.2158	0.905376
FG	Pooled	GCKR	Primary	2:27375230_T/C	19.2059	0.0908489
FG	Pooled	FOXA2	Primary	20:22581688_A/AG	9.27127	0.78477
FG	Pooled	FOXA2	Primary	20:22581673_G/A	7.70059	0.023209
FG	Pooled	FOXA2	Primary	20:22568731_T/C	7.62198	0.0194689
FG	Pooled	FOXA2	Primary	20:22563008_T/C	7.59703	0.018413
FG	Pooled	FOXA2	Primary	20:22559683_T/A	7.53291	0.0159555
FG	Pooled	FOXA2	Primary	20:22561883_T/C	7.50226	0.0148994
FG	Pooled	FOXA2	Primary	20:22561178_T/C	7.49026	0.0145054
FG	Pooled	FOXA2	Primary	20:22561385_A/C	7.49026	0.0145054
FG	Pooled	FOXA2	Primary	20:22569788_T/C	7.42783	0.0126177
FG	Pooled	FOXA2	Primary	20:22566283_T/C	7.41805	0.012345
FG	Pooled	FOXA2	Primary	20:22560838_C/G	7.39582	0.0117473
FG	Pooled	FOXA2	Primary	20:22582387_T/C	7.36617	0.0109949
FG	Pooled	SLC30A8	Primary	8:117179236_C/T	9.01252	0.479576
FG	Pooled	SLC30A8	Primary	8:117172786_G/A	8.74513	0.263151
FG	Pooled	SLC30A8	Primary	8:117173494_A/G	8.4809	0.145496
FG	Pooled	SLC30A8	Primary	8:117172544_C/T	8.25695	0.0880836
FG	Pooled	SLC30A8	Secondary	8:117258547_C/T	5.72039	0.46765
FG	Pooled	SLC30A8	Secondary	8:117024447_C/T	5.46926	0.268448
FG	Pooled	SLC30A8	Secondary	8:116855563_A/T	4.71896	0.0514845
FG	Pooled	SLC30A8	Secondary	8:117413258_C/T	4.52919	0.033972
FG	Pooled	SLC30A8	Secondary	8:117416616_T/C	4.20022	0.0165599
FG	Pooled	SLC30A8	Secondary	8:117447533_C/A	4.20022	0.0165599
FG	Pooled	SLC30A8	Secondary	8:116933461_T/C	3.82533	0.00733007
FG	Pooled	SLC30A8	Secondary	8:116934660_A/G	3.82533	0.00733007
FG	Pooled	SLC30A8	Secondary	8:117582631_T/C	3.81865	0.00722478
FG	Pooled	SLC30A8	Secondary	8:116951147_A/G	3.8121	0.00712284
FG	Pooled	SLC30A8	Secondary	8:117370008_T/C	3.75629	0.00631173
FG	Pooled	SLC30A8	Secondary	8:117633076_C/T	3.72132	0.00585155
FG	Pooled	SLC30A8	Secondary	8:116762787_T/A	3.54763	0.0040204
FG	Pooled	SLC30A8	Secondary	8:117567531_T/C	3.54112	0.00396437
FG	Pooled	SLC30A8	Secondary	8:116838608_T/G	3.41215	0.00300258
FG	Pooled	SLC30A8	Secondary	8:117043551_A/G	3.27002	0.00221243
FG	Pooled	SLC30A8	Secondary	8:117059789_G/A	3.26104	0.00217021
FG	Pooled	SLC30A8	Secondary	8:116795967_A/G	3.23247	0.00204126
FG	Pooled	SLC30A8	Secondary	8:117116782_A/G	3.17155	0.00179153
FG	Pooled	SLC30A8	Secondary	8:116895272_C/T	3.11296	0.00158048
FG	Pooled	SLC30A8	Secondary	8:117149976_G/C	3.11	0.00157049
FG	Pooled	SLC30A8	Secondary	8:117454425_G/A	2.98204	0.00119519
FG	Pooled	SLC30A8	Secondary	8:117101900_C/T	2.97895	0.00118736
FG	Pooled	SLC30A8	Secondary	8:117128080_G/C	2.97895	0.00118736
FG	Pooled	SLC30A8	Secondary	8:116821545_G/A	2.92208	0.00105197
FG	Pooled	SLC30A8	Secondary	8:117248483_C/A	2.90508	0.00101461
FG	Pooled	SLC30A8	Secondary	8:117157765_C/T	2.90453	0.00101343
FG	Pooled	SLC30A8	Secondary	8:117128145_GT/G	2.88703	0.000976429
FG	Pooled	SLC30A8	Secondary	8:117586463_C/T	2.87712	0.00095608
FG	Pooled	SLC30A8	Secondary	8:116721353_G/A	2.85394	0.000910136
FG	Pooled	SLC30A8	Secondary	8:116911293_C/T	2.83181	0.000868382
FG	Pooled	SLC30A8	Secondary	8:116912825_G/A	2.83181	0.000868382
FG	Pooled	SLC30A8	Secondary	8:116945850_T/C	2.82484	0.000855632
FG	Pooled	SLC30A8	Secondary	8:117040879_T/G	2.82287	0.000852076
FG	Pooled	SLC30A8	Secondary	8:117139079_CAAAGACAGGCAG/C	2.81077	0.000830484
FG	Pooled	SLC30A8	Secondary	8:117357803_A/T	2.80385	0.000818389
FG	Pooled	SLC30A8	Secondary	8:116907792_TG/T	2.79301	0.000799797
FG	Pooled	SLC30A8	Secondary	8:116933618_T/C	2.79301	0.000799797
FG	Pooled	SLC30A8	Secondary	8:117408710_G/A	2.78498	0.000786296
FG	Pooled	SLC30A8	Secondary	8:117587820_C/A	2.77493	0.000769725
FG	Pooled	SLC30A8	Secondary	8:117155815_T/C	2.77363	0.000767613
FG	Pooled	SLC30A8	Secondary	8:117388831_AATC/A	2.76551	0.000754529
FG	Pooled	SLC30A8	Secondary	8:117411672_T/C	2.76551	0.000754529
FG	Pooled	SLC30A8	Secondary	8:117378847_A/G	2.74859	0.00072798
FG	Pooled	SLC30A8	Secondary	8:117483571_T/A	2.7189	0.000683656
FG	Pooled	SLC30A8	Secondary	8:117346790_AT/A	2.7179	0.000682215
FG	Pooled	SLC30A8	Secondary	8:117388598_C/T	2.69783	0.00065388
FG	Pooled	SLC30A8	Secondary	8:117424321_A/T	2.69783	0.00065388
FG	Pooled	SLC30A8	Secondary	8:117467902_G/T	2.69551	0.000650684
FG	Pooled	SLC30A8	Secondary	8:116966402_C/T	2.68898	0.000641768
FG	Pooled	SLC30A8	Secondary	8:117317181_TA/T	2.67899	0.000628363
FG	Pooled	SLC30A8	Secondary	8:116962607_G/A	2.67761	0.00062654
FG	Pooled	SLC30A8	Secondary	8:117529703_G/A	2.67353	0.000621157
FG	Pooled	SLC30A8	Secondary	8:116833879_A/G	2.67008	0.000616656
FG	Pooled	SLC30A8	Secondary	8:117428932_T/C	2.66464	0.000609615
FG	Pooled	SLC30A8	Secondary	8:117590473_A/G	2.66116	0.000605144
FG	Pooled	SLC30A8	Secondary	8:117554726_A/G	2.65035	0.000591502
FG	Pooled	SLC30A8	Secondary	8:116739510_C/T	2.64443	0.000584154
FG	Pooled	SLC30A8	Secondary	8:116865200_T/C	2.63271	0.000569897
FG	Pooled	SLC30A8	Secondary	8:117568813_C/A	2.63104	0.000567896
FG	Pooled	SLC30A8	Secondary	8:117133795_C/T	2.62244	0.000557688
FG	Pooled	SLC30A8	Secondary	8:116967137_C/G	2.61445	0.000548372
FG	Pooled	APOB	Primary	2:21074277_A/G	8.53866	0.272366
FG	Pooled	APOB	Primary	2:21193147_G/C	8.25447	0.14406
FG	Pooled	APOB	Primary	2:21193742_A/T	8.20245	0.128215
FG	Pooled	APOB	Primary	2:21192891_G/A	8.15102	0.114267
FG	Pooled	APOB	Primary	2:21076995_T/A	7.99798	0.0811194
FG	Pooled	APOB	Primary	2:21090705_G/A	7.80725	0.0529428
FG	Pooled	APOB	Primary	2:21070463_T/TAG	7.67878	0.0397246
FG	Pooled	APOB	Primary	2:21092792_C/T	7.49644	0.0264308
FG	Pooled	APOB	Primary	2:21068440_T/C	7.43714	0.0231522
FG	Pooled	APOB	Primary	2:21066560_G/A	7.28458	0.0164694
FG	Pooled	APOB	Primary	2:21080744_C/T	7.24358	0.0150296
FG	Pooled	APOB	Primary	2:21065354_G/A	7.22006	0.014261
FG	Pooled	APOB	Primary	2:21162906_C/G	7.01482	0.00902365
FG	Pooled	APOB	Primary	2:21194704_C/T	6.69261	0.00440271
FG	Pooled	APOB	Primary	2:21072103_G/A	6.69104	0.00438737
FG	Pooled	APOB	Primary	2:21196937_A/T	6.63404	0.00386478
FG	Pooled	APOB	Primary	2:21197825_A/G	6.59609	0.00355189
FG	Pooled	TCF7L2	Primary	10:112998590_C/T	7.7055	0.515395
FG	Pooled	TCF7L2	Primary	10:112995025_T/C	7.22751	0.177222
FG	Pooled	TCF7L2	Primary	10:112994312_T/C	6.97073	0.0999654
FG	Pooled	TCF7L2	Primary	10:113022822_G/GCT	6.81066	0.0699824
FG	Pooled	TCF7L2	Primary	10:113025665_G/A	6.75017	0.0611657
FG	Pooled	TCF7L2	Primary	10:113014674_A/C	6.18937	0.0175862
FG	Pooled	TCF7L2	Primary	10:112996282_A/T	5.8262	0.00786272
FG	Pooled	TCF7L2	Primary	10:112994329_T/C	5.82431	0.00782981
FG	Pooled	ADCY5	Primary	3:123335923_A/C	7.55838	0.371239
FG	Pooled	ADCY5	Primary	3:123346931_A/G	7.52106	0.341543
FG	Pooled	ADCY5	Primary	3:123303582_C/T	7.18679	0.161945
FG	Pooled	ADCY5	Primary	3:123296711_G/GT	6.57003	0.040996
FG	Pooled	ADCY5	Primary	3:123349897_C/T	6.41896	0.0293018
FG	Pooled	ADCY5	Primary	3:123350211_C/T	6.38533	0.0271921
FG	HS	HS6ST3	Primary	13:96407609_A/G	7.44134	0.908653
FG	HS	HS6ST3	Primary	13:96229172_A/G	5.55337	0.0136805
FG	HS	HS6ST3	Primary	13:96347855_G/A	5.55337	0.0136805
FG	HS	HS6ST3	Primary	13:96353467_GTCAA/G	5.50653	0.0123356
FG	HS	HS6ST3	Primary	13:96379026_C/T	5.50653	0.0123356
FG	HS	CTD-2199C04.4	Primary	5:10169711_T/C	7.51242	0.117735
FG	HS	CTD-2199C04.4	Primary	5:10176350_A/C	7.31944	0.0765183
FG	HS	CTD-2199C04.4	Primary	5:10184427_T/C	7.2933	0.0721815
FG	HS	CTD-2199C04.4	Primary	5:10166697_T/A	7.28432	0.0707486
FG	HS	CTD-2199C04.4	Primary	5:10170526_A/G	7.25463	0.0662144
FG	HS	CTD-2199C04.4	Primary	5:10167041_C/T	7.24414	0.0646818
FG	HS	CTD-2199C04.4	Primary	5:10168801_A/G	7.24298	0.0645143
FG	HS	CTD-2199C04.4	Primary	5:10168798_AC/A	7.24	0.0640877
FG	HS	CTD-2199C04.4	Primary	5:10202779_T/C	7.16204	0.0538567
FG	HS	CTD-2199C04.4	Primary	5:10171170_GC/G	7.13338	0.0505218
FG	HS	CTD-2199C04.4	Primary	5:10174546_A/G	7.10131	0.0470347
FG	HS	CTD-2199C04.4	Primary	5:10173367_C/A	7.06561	0.0434357
FG	HS	CTD-2199C04.4	Primary	5:10205189_A/G	6.90959	0.0306791
FG	HS	CTD-2199C04.4	Primary	5:10185633_G/A	6.86402	0.0277174
FG	HS	CTD-2199C04.4	Primary	5:10208314_A/C	6.85027	0.0268816
FG	HS	CTD-2199C04.4	Primary	5:10213079_C/T	6.84322	0.0264627
FG	HS	CTD-2199C04.4	Primary	5:10181252_A/T	6.64168	0.0168969
FG	HS	CTD-2199C04.4	Primary	5:10180608_A/G	6.64061	0.0168564
FG	HS	CTD-2199C04.4	Primary	5:10181252_A/T	6.64168	0.0168969
FI	Pooled	GCKR	Primary	2:27508073_T/C	12.1413	0.584391
FI	Pooled	GCKR	Primary	2:27526125_AT/A	11.8321	0.29061
FI	Pooled	GCKR	Primary	2:27518370_T/C	11.2275	0.0742016
FI	Pooled	GCKR	Primary	2:27519736_T/C	10.8645	0.0327148
FI	Pooled	PTPRT	Primary	20:42752773_G/A	7.69531	0.970235
FI	Pooled	PTPRT	Secondary	20:43120728_C/G	5.54911	0.235482
FI	Pooled	PTPRT	Secondary	20:43152629_T/G	5.47469	0.199785
FI	Pooled	PTPRT	Secondary	20:43230137_C/T	5.23073	0.116637
FI	Pooled	PTPRT	Secondary	20:43102854_T/C	5.02047	0.0734158
FI	Pooled	PTPRT	Secondary	20:42756290_C/A	4.9191	0.0587479
FI	Pooled	PTPRT	Secondary	20:43239966_G/A	4.74296	0.0399061
FI	Pooled	PTPRT	Secondary	20:43242018_A/G	4.63608	0.0315698
FI	Pooled	PTPRT	Secondary	20:43013756_A/G	4.5106	0.0239853
FI	Pooled	PTPRT	Secondary	20:43033279_T/C	4.5106	0.0239853
FI	Pooled	PTPRT	Secondary	20:43044882_C/T	4.5106	0.0239853
FI	Pooled	PTPRT	Secondary	20:43073546_T/C	4.5106	0.0239853
FI	Pooled	PTPRT	Secondary	20:43003843_T/C	4.38186	0.0181007
FI	Pooled	PTPRT	Secondary	20:42375816_C/T	4.20074	0.0121911
FI	Pooled	PTPRT	Secondary	20:43248519_G/A	3.99081	0.00771971
FI	Pooled	PTPRT	Secondary	20:43188753_G/A	3.95659	0.00716647
FI	Pooled	PTPRT	Secondary	20:42929858_T/C	3.71909	0.00428222
FI	Pooled	PTPRT	Secondary	20:42956425_G/A	3.66595	0.00381725
FI	Pooled	PTPRT	Secondary	20:42922779_GC/G	3.60414	0.00333995
FI	Pooled	PTPRT	Secondary	20:42895431_C/G	3.56502	0.00306946
FI	Pooled	PTPRT	Secondary	20:42370541_A/G	3.54962	0.00296915
FI	Pooled	PTPRT	Secondary	20:43096888_T/C	3.54533	0.00294178
FI	Pooled	PTPRT	Secondary	20:42958966_A/G	3.52409	0.00281004
FI	Pooled	PTPRT	Secondary	20:42964220_C/A	3.52409	0.00281004
FI	Pooled	PTPRT	Secondary	20:42469768_G/A	3.4665	0.00248203
FI	Pooled	PTPRT	Secondary	20:42565893_G/A	3.4665	0.00248203
FI	Pooled	PTPRT	Secondary	20:43229020_G/A	3.43032	0.00229603
FI	Pooled	PTPRT	Secondary	20:42268020_C/T	3.36986	0.002016
FI	Pooled	PTPRT	Secondary	20:42970433_T/A	3.36579	0.00199842
FI	Pooled	PTPRT	Secondary	20:42919179_T/C	3.32804	0.00184268
FI	Pooled	PTPRT	Secondary	20:42673657_G/A	3.26543	0.00161097
FI	Pooled	PTPRT	Secondary	20:42712561_C/T	3.23923	0.00152295
FI	Pooled	PTPRT	Secondary	20:42434073_A/T	3.21725	0.00145286
FI	Pooled	PTPRT	Secondary	20:42627541_G/C	3.20711	0.00142162
FI	Pooled	PTPRT	Secondary	20:42624428_G/C	3.20105	0.0014033
FI	Pooled	PTPRT	Secondary	20:42434393_G/A	3.19541	0.00138645
FI	Pooled	PTPRT	Secondary	20:42417450_A/G	3.18566	0.00135781
FI	Pooled	PTPRT	Secondary	20:42402095_G/A	3.15267	0.00126522
FI	Pooled	PTPRT	Secondary	20:42754193_ATT/A	3.10373	0.00113949
FI	Pooled	PTPRT	Secondary	20:42929287_G/A	3.08803	0.00110191
FI	Pooled	PTPRT	Secondary	20:42704786_T/C	3.06101	0.00104012
FI	Pooled	ROBO1	Primary	3:79812347_C/A	7.33103	0.645312
FI	Pooled	ROBO1	Primary	3:79858359_T/C	5.99253	0.032848
FI	Pooled	ROBO1	Primary	3:79871691_G/T	5.99253	0.032848
FI	Pooled	ROBO1	Primary	3:79912841_G/T	5.99253	0.032848
FI	Pooled	ROBO1	Primary	3:79851394_T/A	5.91246	0.027508
FI	Pooled	ROBO1	Primary	3:79860219_C/T	5.91246	0.027508
FI	Pooled	ROBO1	Primary	3:79865041_C/T	5.91246	0.027508
FI	Pooled	ROBO1	Primary	3:79878432_G/A	5.91246	0.027508
FI	Pooled	ROBO1	Primary	3:79881030_G/A	5.91246	0.027508
FI	Pooled	ROBO1	Primary	3:79882873_A/C	5.91246	0.027508
FI	Pooled	ROBO1	Primary	3:79894460_A/T	5.91246	0.027508
FI	Pooled	ROBO1	Primary	3:79835909_C/T	5.13537	0.00494308
FI	Pooled	ROBO1	Primary	3:79853956_T/G	5.13537	0.00494308
FI	Pooled	ROBO1	Primary	3:79862391_C/A	5.13537	0.00494308
FI	EU	LINC00704	Primary	10:4656482_GAAAAT/G	7.35155	0.790922
FI	EU	LINC00704	Primary	10:4552620_T/A	6.68959	0.18086
FI	SAS	RP11	Primary	3:118656074_T/G	7.47951	0.363141
FI	SAS	RP11	Primary	3:118659572_C/T	7.36714	0.282557
FI	SAS	RP11	Primary	3:118648569_A/C	6.65316	0.0575429
FI	SAS	RP11	Primary	3:118650255_G/A	6.65316	0.0575429
FI	SAS	RP11	Primary	3:118649944_C/T	6.49558	0.0405311
FI	SAS	RP11	Primary	3:118610854_A/G	6.41135	0.0336115
FI	SAS	RP11	Primary	3:118676975_G/T	6.41135	0.0336115
FI	SAS	RP11	Primary	3:118682973_G/A	6.41135	0.0336115
FI	SAS	RP11	Primary	3:118652907_T/G	6.21175	0.0215769
FI	SAS	RP11	Primary	3:118632901_T/C	6.00902	0.0137628
FI	SAS	RP11	Primary	3:118595857_G/A	5.65321	0.00626028
FI	SAS	RP11	Primary	3:118663659_T/A	5.52851	0.00475226
FI	SAS	RP11	Primary	3:118355143_C/G	5.41509	0.00369947
a From conditional analysis, b Format: Chromosome, Position (Hg38), Reference Allele, Alternate Allele

## Sheet: Supplementary Data 2
Supplementary Data 2. 99% Credible Sets for Reported Loci from Pooled Analysis with <50 Variants
Trait	Analysis	Region	Signala	Variantb	-Log10 pvalue	Posterior probability
FG	Pooled	MTNR1B	Primary	11:92975544_C/G	45.9243	1
FG	Pooled	G6PC2	Primary	2:168906638_T/C	48.4572	1
FG	Pooled	G6PC2	Secondary	2:168900420_A/G	13.4334	0.93555
FG	Pooled	G6PC2	Secondary	2:168907666_G/C	12.1491	0.0511918
FG	Pooled	G6PC2	Secondary	2:168908867_A/T	11.4733	0.0111234
FG	Pooled	GCK	Primary	7:44189469_C/T	27.4141	0.72949
FG	Pooled	GCK	Primary	7:44186502_C/T	26.843	0.197975
FG	Pooled	GCK	Primary	7:44195138_C/T	26.2395	0.0498961
FG	Pooled	GCK	Primary	7:44184122_G/A	25.697	0.014462
FG	Pooled	GCKR	Primary	2:27508073_T/C	20.2158	0.905376
FG	Pooled	GCKR	Primary	2:27375230_T/C	19.2059	0.0908489
FG	Pooled	FOXA2	Primary	20:22581688_A/AG	9.27127	0.78477
FG	Pooled	FOXA2	Primary	20:22581673_G/A	7.70059	0.023209
FG	Pooled	FOXA2	Primary	20:22568731_T/C	7.62198	0.0194689
FG	Pooled	FOXA2	Primary	20:22563008_T/C	7.59703	0.018413
FG	Pooled	FOXA2	Primary	20:22559683_T/A	7.53291	0.0159555
FG	Pooled	FOXA2	Primary	20:22561883_T/C	7.50226	0.0148994
FG	Pooled	FOXA2	Primary	20:22561178_T/C	7.49026	0.0145054
FG	Pooled	FOXA2	Primary	20:22561385_A/C	7.49026	0.0145054
FG	Pooled	FOXA2	Primary	20:22569788_T/C	7.42783	0.0126177
FG	Pooled	FOXA2	Primary	20:22566283_T/C	7.41805	0.012345
FG	Pooled	FOXA2	Primary	20:22560838_C/G	7.39582	0.0117473
FG	Pooled	FOXA2	Primary	20:22582387_T/C	7.36617	0.0109949
FG	Pooled	FOXA2	Primary	20:22570456_A/G	7.35745	0.010783
FG	Pooled	FOXA2	Primary	20:22567882_A/G	7.29952	0.00947499
FG	Pooled	FOXA2	Primary	20:22555042_G/A	6.95771	0.00442103
FG	Pooled	FOXA2	Primary	20:22572502_T/C	6.71512	0.00257571
FG	Pooled	FOXA2	Primary	20:22564111_T/C	6.66691	0.00231371
FG	Pooled	FOXA2	Primary	20:22563877_C/T	6.63446	0.00215252
FG	Pooled	FOXA2	Primary	20:22586970_C/A	6.60159	0.00200076
FG	Pooled	FOXA2	Primary	20:22580333_T/C	6.54315	0.0017569
FG	Pooled	FOXA2	Primary	20:22568060_C/G	6.48686	0.00155026
FG	Pooled	SLC30A8	Primary	8:117179236_C/T	9.01252	0.479576
FG	Pooled	SLC30A8	Primary	8:117172786_G/A	8.74513	0.263151
FG	Pooled	SLC30A8	Primary	8:117173494_A/G	8.4809	0.145496
FG	Pooled	SLC30A8	Primary	8:117172544_C/T	8.25695	0.0880836
FG	Pooled	SLC30A8	Primary	8:117191781_C/T	7.51905	0.0169038
FG	Pooled	TCF7L2	Primary	10:112998590_C/T	7.7055	0.515395
FG	Pooled	TCF7L2	Primary	10:112995025_T/C	7.22751	0.177222
FG	Pooled	TCF7L2	Primary	10:112994312_T/C	6.97073	0.0999654
FG	Pooled	TCF7L2	Primary	10:113022822_G/GCT	6.81066	0.0699824
FG	Pooled	TCF7L2	Primary	10:113025665_G/A	6.75017	0.0611657
FG	Pooled	TCF7L2	Primary	10:113014674_A/C	6.18937	0.0175862
FG	Pooled	TCF7L2	Primary	10:112996282_A/T	5.8262	0.00786272
FG	Pooled	TCF7L2	Primary	10:112994329_T/C	5.82431	0.00782981
FG	Pooled	TCF7L2	Primary	10:113039413_A/G	5.71126	0.00609683
FG	Pooled	TCF7L2	Primary	10:113031731_C/T	5.7087	0.00606236
FG	Pooled	TCF7L2	Primary	10:113014167_C/T	5.58626	0.00462456
FG	Pooled	TCF7L2	Primary	10:113005988_C/A	5.44671	0.00339785
FG	Pooled	TCF7L2	Primary	10:113029056_T/C	5.43417	0.00330504
FG	Pooled	TCF7L2	Primary	10:113008012_G/A	5.42406	0.00323212
FG	Pooled	TCF7L2	Primary	10:112989975_G/A	5.04509	0.00140207
FG	Pooled	TCF7L2	Primary	10:112990741_A/G	5.03858	0.00138214
FG	Pooled	TCF7L2	Primary	10:113039134_T/A	4.98871	0.00123856
FG	Pooled	TCF7L2	Primary	10:112990477_T/C	4.9672	0.00118134
FG	Pooled	TCF7L2	Primary	10:113022191_G/C	4.90133	0.00102211
FG	Pooled	TCF7L2	Primary	10:113061768_A/G	4.77973	0.000782605
FI	Pooled	GCKR	Primary	2:27508073_T/C	12.1413	0.584391
FI	Pooled	GCKR	Primary	2:27526125_AT/A	11.8321	0.29061
FI	Pooled	GCKR	Primary	2:27518370_T/C	11.2275	0.0742016
FI	Pooled	GCKR	Primary	2:27519736_T/C	10.8645	0.0327148
FI	Pooled	GCKR	Primary	2:27375230_T/C	10.5351	0.015567
FG	Pooled	ADCY5	Primary	3:123335923_A/C	7.55838	0.371239
FG	Pooled	ADCY5	Primary	3:123346931_A/G	7.52106	0.341543
FG	Pooled	ADCY5	Primary	3:123303582_C/T	7.18679	0.161945
FG	Pooled	ADCY5	Primary	3:123296711_G/GT	6.57003	0.040996
FG	Pooled	ADCY5	Primary	3:123349897_C/T	6.41896	0.0293018
FG	Pooled	ADCY5	Primary	3:123350211_C/T	6.38533	0.0271921
FG	Pooled	ADCY5	Primary	3:123351670_C/T	5.54047	0.00418248
FG	Pooled	ADCY5	Primary	3:123332172_T/C	5.47427	0.00361359
FG	Pooled	ADCY5	Primary	3:123351579_G/A	5.46949	0.00357561
FG	Pooled	ADCY5	Primary	3:123282647_G/A	5.27864	0.00234681
FG	Pooled	ADCY5	Primary	3:123363551_T/C	5.24823	0.00219463
FG	Pooled	ADCY5	Primary	3:123480302_G/A	5.21376	0.00203409
FI	Pooled	PTPRT	Primary	20:42752773_G/A	7.69531	0.970235
FI	Pooled	PTPRT	Primary	20:43120728_C/G	5.53288	0.00791541
FI	Pooled	PTPRT	Primary	20:43152629_T/G	5.44578	0.00653028
FI	Pooled	PTPRT	Primary	20:43102854_T/C	5.07096	0.00285835
FI	Pooled	PTPRT	Primary	20:42756290_C/A	4.94234	0.00215411
FI	Pooled	PTPRT	Primary	20:43242018_A/G	4.60871	0.0010359
FI	Pooled	ROBO1	Primary	3:79812347_C/A	7.33103	0.645312
FI	Pooled	ROBO1	Primary	3:79858359_T/C	5.99253	0.032848
FI	Pooled	ROBO1	Primary	3:79871691_G/T	5.99253	0.032848
FI	Pooled	ROBO1	Primary	3:79912841_G/T	5.99253	0.032848
FI	Pooled	ROBO1	Primary	3:79851394_T/A	5.91246	0.027508
FI	Pooled	ROBO1	Primary	3:79860219_C/T	5.91246	0.027508
FI	Pooled	ROBO1	Primary	3:79865041_C/T	5.91246	0.027508
FI	Pooled	ROBO1	Primary	3:79878432_G/A	5.91246	0.027508
FI	Pooled	ROBO1	Primary	3:79881030_G/A	5.91246	0.027508
FI	Pooled	ROBO1	Primary	3:79882873_A/C	5.91246	0.027508
FI	Pooled	ROBO1	Primary	3:79894460_A/T	5.91246	0.027508
FI	Pooled	ROBO1	Primary	3:79835909_C/T	5.13537	0.00494308
FI	Pooled	ROBO1	Primary	3:79853956_T/G	5.13537	0.00494308
FI	Pooled	ROBO1	Primary	3:79862391_C/A	5.13537	0.00494308
FI	Pooled	ROBO1	Primary	3:79598912_G/A	4.80276	0.00237911
FI	Pooled	ROBO1	Primary	3:79652094_ATTGTT/A	4.80276	0.00237911
FI	Pooled	ROBO1	Primary	3:80029118_C/T	4.80017	0.00236561
FI	Pooled	ROBO1	Primary	3:79778078_A/G	4.74786	0.00210908
FI	Pooled	ROBO1	Primary	3:79782485_G/C	4.74786	0.00210908
FI	Pooled	ROBO1	Primary	3:79782793_G/C	4.74786	0.00210908
FI	Pooled	ROBO1	Primary	3:79789493_G/T	4.74786	0.00210908
FI	Pooled	ROBO1	Primary	3:79790074_A/C	4.74786	0.00210908
FI	Pooled	ROBO1	Primary	3:79799980_T/G	4.74786	0.00210908
FI	Pooled	ROBO1	Primary	3:79806578_A/C	4.74786	0.00210908
FI	Pooled	ROBO1	Primary	3:79806878_A/G	4.74786	0.00210908
FI	Pooled	ROBO1	Primary	3:79808604_C/T	4.7014	0.00190474
FI	Pooled	ROBO1	Primary	3:79752276_TGAG/T	4.38249	0.00094774
FI	Pooled	ROBO1	Primary	3:79774357_G/A	4.38249	0.00094774
FI	Pooled	ROBO1	Primary	3:79790366_G/A	4.38249	0.00094774
FI	Pooled	ROBO1	Primary	3:79810044_A/G	4.38249	0.00094774
FI	Pooled	ROBO1	Primary	3:79810735_C/T	4.38249	0.00094774
FI	Pooled	ROBO1	Primary	3:79823880_G/A	4.38249	0.00094774
FI	Pooled	ROBO1	Primary	3:79878082_A/G	4.38249	0.00094774
FI	Pooled	ROBO1	Primary	3:79898302_A/G	4.38249	0.00094774
FI	Pooled	ROBO1	Primary	3:80099679_C/T	4.38249	0.00094774
FI	Pooled	ROBO1	Primary	3:80176730_T/C	4.38249	0.00094774
FI	Pooled	ROBO1	Primary	3:79772636_C/T	4.26985	0.000741118
FI	Pooled	ROBO1	Primary	3:80203159_C/T	4.18613	0.000617451
FI	Pooled	ROBO1	Primary	3:80205767_T/A	4.18613	0.000617451
FI	Pooled	ROBO1	Primary	3:80206892_G/A	4.18613	0.000617451
FI	Pooled	ROBO1	Primary	3:79786082_G/A	4.02129	0.000431289
FI	Pooled	ROBO1	Primary	3:79855739_G/T	3.99499	0.000407321
a From conditional analysis, b Format: Chromosome, Position (Hg38), Reference Allele, Alternate Allele

## Sheet: Supplementary Data 3
Supplementary Data 3. References for previous identification of variants in this study
	Trait	Locus	Varianta	rsID	Signalb	FGc PMID	FId PMID	A1Ce PMID	T2Dg PMID	BMIh PMID	HOMA-B PMID
Pooled	FG	MTNR1B	11:92975544:C:G	rs10830963	Primary	20081858, 19060907, 19651812, 20152958, 21909109, 22581228, 22885924, 22508271, 23251661, 25524916, 27398621, 29257133		20081858, 22885924, 28898252, 20858683, 29403010	20081858, 22885922, 28869590, 26551672, 30297969, 28566273, 22158537		20081858, 19060907, 22885922, 22581228
	FG	MTNR1B	11:92884161:G:A	rs73560545	Secondary
	FG	G6PC2	2:168906638:T:C	rs560887	Primary	20081858, 18451265, 19060907, 19060910, 18521185, 19060907, 19651812, 20152958, 21386085, 22581228, 22885924, 28270201, 27398621, 29257133, 28119442, 31367044		19096518, 20081858, 22885924, 28898252, 28887542, 20858683			20081858, 18451265, 19060907, 22581228
	FG	G6PC2	2:168900420:A:G	rs540524	Secondary
	FG	G6PC2	2:168907981:T:C	rs2232326	Tertiary
	FG	GCK	7:44189469:C:T	rs1799884	Primary	20081858, 19651812, 20152958, 20858683, 21909109, 22885924, 23575436, 22581228, 273986, 29257133, 27321945		19096518, 20858683, 28898252, 29403010, 31564435	30297969		20081858, 20858683, 22581228
	FG	GCKR	2:27508073:T:C	rs1260326	Primary	20081858, 20081857, 22885924, 23263486, 22581228	22885924, 22581228, 27398621, 29257133		26551672, 30297969, 28566273, 22158537, 29403010	30239722, 30124842
	FG	FOXA2	20:22581688:A:AG	rs3833331	Primary	MAGIC T-Af
	FG	SLC30A8	8:117179236:C:T	rs35859536	Primary	22885924		29403010	29358691, 26551672, 28566273, 30297969, 22158537, 29403010, 28869590
	FG	SLC30A8	8:117258547:C:T	rs542965166	Secondary
	FG	APOB	2:21074277:A:G	rs478588	Primary
	FG	TCF7L2	10:112998590:C:T	rs7903146	Primary	20081858, 22885924, 20081857, 20581827, 22581228, 22885922, 21873549	22885922, 22885924	29403010	29358691, 22885922, 17293876, 17460697, 17463246, 17463248, 18372903, 19056611, 19401414, 19734900, 20581827, 21873549, 22101970, 19184112, 20081858, 20818381, 21347282, 21874001, 22325160, 23209189, 23300278, 22693455, 23945395, 24390345, 24509480, 25102180, 28254843, 28869590, 28566273, 30297969, 28566273, 22158537, 29403010, 27398621, 29257133, 28869590	28443625, 29273807, 25673413, 28448500, 28892062, 29273807, 30239722, 30124842, 28448500, 29403010
	FG	ADCY5	3:123335923:A:C	rs72964564	Primary				30297969, 28566273, 27398621, 29257133, 28869590
	FI	PTPRT	20:42752773:G:A	rs185250851	Primary				26551672, 28566273
	FI	PTPRT	20:43230137:C:T	rs78618809	Secondary
	FI	ROBO1	3:79812347:C:A	rs539973028	Primary
Ancestry-specific	FG-HS	HS6ST3	13:96407609:A:G	rs1328056	Primary
	FG-HS	CTD-2199O4.4	5:10169711:T:C	rs13361160	Primary
	FI-EU	LINC00704,LINC00705	10:4656482:GAAAAT:G	rs775018107	Primary
	FI-Samoan	RP11/IGSF11	3:118656074:T:G	rs117592405	Primary
a Format: Chromosome, Position (Hg38), Reference Allele, Alternate Allele,b From Conditional Analysis c Fasting Glucose, d Fasting Insulin, e Hemoglobin A1c
f MAGIC T-A = The Trans-Ancestral Genomic Architecture of Glycaemic Traits. Ji Chen et al. https://www.biorxiv.org/content/10.1101/2020.07.23.217646v1
g Type 2 Diabetes, h Body Mass Index,
i Homeostasis model assessment of β-cell function

## Sheet: Supplementary Data 4
Supplementary Data 4. Reference for previous identification of gene regions in this study
Trait	Locus	FGa PMID	FIb PMID	A1Cc PMID	T2Dd PMID	BMIe PMID	WHRf PMID	HOMA-Bg PMID
FG	MTNR1B	19060907, 19651812, 20081858, 20152958, 21909109, 22885924, 22581228, 22508271, 23251661, 25631608, 31217584, 25187374, 19060909, 30297969		20081858, 22885924, 28898252, 20858683, 29403010	20081858, 22885922, 28869590, 26551672, 30054458, 20581827, 30595370	30595370		20081858, 19060907, 22885922
FG	G6PC2	19060907, 18451265, 19060910, 20081858, 18521185, 19651812, 20152958, 22885924, 21386085, 22581228, 28270201, 29621232, 31217584, 25631608, 25625282, 25187374		20081858, 22885924, 28898252, 28887542, 20858683, 29403010, 31217584				18451265, 19060907, 20081858
FG	GCK	22885924, 19060907, 20081858, 20152958, 19651812, 20858683, 21909109, 23575436, 22581228, 25187374, 25631608, 31217584, 28270201		22885924, 20081857, 20081858, 20581827, 22581228, 22885922, 21873549, 25631608	22885922, 30718926, 30054458, 30297969			20081858, 20858683
FG	GCKR	20884846, 20081857, 20081858, 23263486, 22885924, 21423719, 22581228, 28270201, 25187374, 19060907, 25631608, 31217584, 25625282, UKN	22885924, 20081858, 22581228, 22885922		20081858, 28869590, 26551672, 30595370, 30054458, 30718926, 29632382	30239722, 30595370
FG	FOXA2	31217584, 22581228, 25187374, 20152958			30054458
FG	SLC30A8	20081858, 20581827, 22885922, 22581228, 22885924, 21873549, 28270201, 25187374, 25631608, 29212154, 25625282		19096518, 28898252, 29403010	19401414, 20581827, 21873549, 20081858, 21347282, 21874001, 22158537, 22325160, 26818947, 27189021, 28869590, 22885922, 22693455, 24509480, 26551672, 28566273, 17463246, 31118516, 30595370, 29358691, 30718926, 29632382, 30054458, 31217584, 17463248, 17463249, 19734900, 30297969	28892062
FG	APOB
FG	TCF7L2	22885924, 20081857, 20081858, 20581827, 22581228, 22885922, 21873549, 25631608	22885924, 22885922	28898252, 29403010	17463249, 17554300, 17463248, 19734900, 17460697, 22101970, 21873549, 17463246, 17293876, 20581827, 18372903, 19056611, 19401414, 26818947, 27189021, 20818381, 21347282, 19184112, 20081858, 21874001, 22325160, 22885922, 23209189, 23300278, 22693455, 23945395, 24390345, 24509480, 25102180, 28254843, 28869590, 28566273, 26551672, 30470734, 17668382, 30595370, 31118516, 31049640, 31324766, 29358691,…	28443625, 25673413, 28892062, 29273807, 28448500, 26426971, 31453325, 30239722, 30595370, 30108127	30595370, 30239722
FG	ADCY5	22885924, 20081858, 22581228, 22885922, 25631608		28898252		29273807, 30239722, 30595370	30239722	20081858
FI	PTPRT					30595370, 30239722	30239722
FI	ROBO1					30239722, 30595370, 26426971	30595370, 30239722
a Fasting Glucose, b Fasting Insulin, c Hemoglobin A1c, d Type 2 Diabetes
e Body Mass Index, f Waist-to-Hip Ratio, g Homeostasis model assessment of β-cell function

## Sheet: Supplementary Data 5
Supplementary Data 5. Lookups in related traits of identified loci in TOPMed projects
					Fasting glucose				Fasting insulin				HbA1c				Type 2 diabetes				Type 2 diabetes (BMI adjusted)
Trait		Nearest Gene	MarkerIDa	rsID	N	P-Value	Beta	SEb	N	P-Value	Beta	SEb	N	P-Value	Beta	SEb	N	P-Value	Beta	SEb	N	P-Value	Beta	SEb
Fasting glucose	Pooled	MTNR1B	11:92975544:C:G	rs10830963	26807	9.0919e-46	0.07	0.01	23211	0.0156	-0.01	0.01	26290	7.5e-05	0.02	0.01	44588	0.0428668	0.0461147	0.0227726	44083	0.0161553	0.056309	0.0234095
			11:92884161:G:A*	rs73560545	26807	4.76346e-05	-0.0240366	0.00591025	23211	0.2	-0.01	0.01	26290	0.06	-0.01	0.01	44588	0.112529	-0.0388277	0.0244672	44083	0.367609	-0.0227663	0.025269
		G6PC2	2:168906638:T:C	rs560887	26807	6.75913e-37	0.07	0.01	23211	0.0649	-0.01	0.01	26290	1.78e-05	0.03	0.01	44588	0.3433	0.0230329	0.0243049	44083	0.313807	0.0251874	0.0250057
			2:168900420:A:G*	rs540524	26807	0.0841086	-0.00798474	0.0046226	23211	0.0808	-0.01	0.01	26290	0.06	-0.01	0.01	44588	0.0459859	-0.0383907	0.0192384	44083	0.0349106	-0.0417971	0.0198147
			2:168907981:T:C'	rs2232326	26807	3.82905e-05	-0.134578	0.0326839	23211	0.0803	-0.07	0.04	26290	0.56	-0.02	0.04	44588	0.396409	0.125381	0.147846	44083	0.261687	0.170962	0.152316
		GCK	7:44189469:C:T	rs1799884	26807	3.85385e-28	0.06	0.01	23211	0.752	0.001	0.01	26290	2.51e-09	0.04	0.01	44588	0.0387911	0.0483366	0.0233917	44083	0.024503	0.0541819	0.0240899
		GCKR	2:27508073:T:C	rs1260326	26807	6.08366e-21	0.04	0.01	23211	7.22e-13	0.03	0.01	26290	0.153	0.01	0.01	44588	0.000716135	0.0679316	0.0200783	44083	0.00226398	0.0631603	0.0206864
		FOXA2	20:22581688:A:AG	rs3833331	26807	5.35462e-10	-0.04	0.01	23211	0.58	0.004	0.01	26290	0.193	-0.01	0.01	44588	0.258174	-0.0295471	0.0261313	44083	0.195846	-0.034867	0.026956
		SLC30A8	8:117179236:C:T	rs35859536	26807	1.01835e-09	-0.03	0.01	23211	0.209	0.01	0.01	26290	0.0681	-0.01	0.01	44588	1.13471e-08	-0.124722	0.0218457	44083	1.72933e-08	-0.126798	0.0224935
			8:117258547:C:T*	rs542965166	26807	1.99671e-06	0.502776	0.105764	NA	NA	NA	NA	NA	NA	NA	NA	44588	0.36729	0.612592	0.679479	44083	0.297309	0.729423	0.699873
		APOB	2:21074277:A:G	rs478588	26807	2.89292e-09	-0.03	0.01	23211	0.0027	-0.02	0.01	26290	0.203	-0.01	0.01	44588	0.700333	-0.00817018	0.0212284	44083	0.949779	-0.00138078	0.0219225
		TCF7L2	10:112998590:C:T	rs7903146	26807	1.97017e-08	0.03	0.01	23211	1.28e-07	-0.03	0.01	26290	0.162	0.01	0.01	44588	1.02008e-34	0.249408	0.0202929	44083	1.81625e-41	0.28362	0.0210261
		ADCY5	3:123335923:A:C	rs72964564	26807	2.76452e-08	-0.03	0.01	23211	9.72e-05	0.02	0.01	26290	0.0033	-0.02	0.01	44588	9.44006e-05	-0.0873427	0.0223695	44083	6.68641e-05	-0.0917897	0.0230212
	HS	HS6ST3	13:96407609:A:G	rs1328056	1832	3.62e-08	0.33	0.06	1482	0.398	0.05	0.06	1855	0.922	-0.01	0.08	1996	0.755512	0.0864559	0.277655	1990	0.884234	0.0409918	0.28153
		CTD-2199C04.4	5:10169711:T:C	rs13361160	1832	3.07e-08	0.10	0.02	1326	0.861	0.003	0.02	1855	0.0168	0.05	0.02	1996	0.441961	0.0597364	0.077692	1990	0.253504	0.0910892	0.0797714
Fasting insulin	Pooled	GCKR	2:27508073:T:C	rs1260326	26807	6.08366e-21	0.04	0.01	23211	7.22e-13	0.03	0.01	26290	0.153	0.01	0.01	44588	0.000716135	0.0679316	0.0200783	44083	0.00226398	0.0631603	0.0206864
		PTPRT	20:42752773:G:A	rs185250851	26807	0.0193	0.12	0.05	23211	2.11e-08	0.30	0.05	26290	0.35	0.05	0.06	44588	0.0357888	0.493402	0.23503	44083	0.0337009	0.522349	0.245969
			20:43230137:C:T*	rs78618809	26807	0.0653633	0.0302727	0.0164279	23211	6.14753e-06	0.0792305	0.017524	26290	0.12	0.032	0.021	44588	0.0265918	0.12148	0.0547835	44083	0.0811559	0.0983948	0.0564184
		ROBO1	3:79812347:C:A	rs539973028	26807	0.845	0.02	0.09	23211	4.67e-08	-0.51	0.09	26290	0.717	-0.04	0.11	44588	0.355992	-0.279974	0.30332	44083	0.108149	-0.495719	0.308558
	EU	LINC00704,LINC00705	10:4656482:GAAAAT:G	rs775018107	14525	0.795	0.01	0.06	13296	4.45e-08	0.33	0.06	14574	0.383	0.06	0.07	25933	0.860096	0.0467936	0.265491	25550	0.884442	0.0397749	0.273668
	Samoan	RP11/IGSF11	3:118656074:T:G	rs117592405	914	0.379	0.14	0.16	914	3.32e-08	0.80	0.14	NA	NA	NA	NA	1103	0.553372	-0.354173	0.597544	1097	0.56955	-0.342081	0.601499
a Format: Chromosome, Position (Hg38), Reference Allele, Alternate Allele, b Standard Error

## Sheet: Suppelementary Data 6
Supplementary Data 6. Significant Results of genome wide Fasting Glucose gene-centric rare variant aggregate tests
Gene	Chromosome	Mask	Number of Variants	SKAT (1,25)	SKAT(1,1)	Burden (1,25)	Burden (1,1)	Varianta	rsID	MAFb	MACc	Score	P-Value	TOPMed.Depth	GENCODE.Category	CADD.PHRED	APC.Epigenetics	APC.Conservation	APC.ProteinFunction	APC.Local.Nucleotide.Diversity	APC.ProximityToCoding	APC.MutationDensity	APC.TranscriptionFactor	APC.Proximity.To.TSSTES
G6PC2	2	missense	75	3.0679e-07	4.11652e-07	2.18212e-10	1.385e-10	chr2-168901333-T-C	rs774449598	1.87e-05	1	0.824	0.690798	39.49	exonic	25.1	8.72	26.08	23.2	2.28	2.14	0.81	3.5	20.04
								chr2-168901341-C-T		1.87e-05	1	0.904	0.621409	39.47	exonic	22.7	8.99	20.26	21.69	1.07	2.92	0.75	3.5	18.11
								chr2-168901379-G-T	rs372008743	5.6e-05	3	-10.719	0.00248251	39.5	exonic	23.7	7.41	19.61	24.91	2.28	10.02	0.99	3.5	15.06
								chr2-168901413-T-G	rs34725343	3.73e-05	2	0.137	0.963075	39.94	exonic	24.6	7.17	28.36	23.78	1.07	10.4	0.61	1.18	13.97
								chr2-168901420-C-T	rs142189264	0.000335733	18	-5.659	0.540589	40.06	exonic	23.1	6.24	24.12	24.89	2.28	0.5	0.62	1.18	13.8
								chr2-168901443-A-C	rs149874491	0.000167867	9	-3.15	0.605161	40.04	exonic	23	4	24.02	21.79	2.28	5	0.62	1.18	13.34
								chr2-168901486-C-A	rs371294159	5.6e-05	3	-1.159	0.73449	38.97	exonic	15.65	2.81	18.19	23.11	2.27	19.54	1.09	1.18	12.71
								chr2-168901486-C-T	rs371294159	0.000186518	10	-1.276	0.867367	38.97	exonic	15.86	2.81	18.19	21.77	2.27	3.32	1.09	1.18	12.71
								chr2-168901504-T-C		1.87e-05	1	0.722	0.75599	39.13	exonic	24.6	3.87	31.91	24.72	2.27	7.58	1.41	1.18	12.5
								chr2-168901515-G-A	rs1052503176	7.46e-05	4	-2.967	0.469166	39.17	exonic	24.1	2.7	33.19	24.72	2.27	0.78	1.49	1.18	12.39
								chr2-168901519-T-C	rs201561079	0.000186518	10	-2.428	0.697554	39.23	exonic	21.9	2.52	25.69	21.75	2.27	1.09	1.61	1.18	12.35
								chr2-168901521-G-A	rs762205787	1.87e-05	1	1.819	0.313305	39.2	exonic	28.3	2.72	33.18	25.18	2.27	2.92	1.72	1.18	12.33
								chr2-168901534-A-G	rs199682245	5.6e-05	3	2.275	0.44602	38.88	exonic	27.2	2.38	29.89	27.26	2.27	21.96	1.71	1.18	12.21
								chr2-168901534-A-T	rs199682245	9.33e-05	5	-0.221	0.963574	38.88	exonic	31	2.38	29.89	25.3	2.27	2.52	1.71	1.18	12.21
								chr2-168901540-T-C	rs953335817	1.87e-05	1	-1.695	0.336688	38.76	exonic	25.2	1.46	31.55	29.99	2.27	21.72	1.39	1.18	12.16
								chr2-168902462-G-A	rs144254880	1.87e-05	1	-1.451	0.531244	38.8	exonic	26	2.85	35.99	30.62	2.03	22.22	0.33	1.18	11.01
								chr2-168902464-C-T	rs763802179	1.87e-05	1	-3.197	0.133128	38.76	exonic	25.1	2.86	24.19	32.44	2.03	22.3	0.33	1.18	11.02
								chr2-168902510-G-C	rs748184682	1.87e-05	1	1.111	0.601378	38.5	exonic	15.57	4.45	16.66	21.78	2.03	1.42	0.48	1.18	11.2
								chr2-168902518-C-T	rs148743304	1.87e-05	1	-1.345	0.528588	38.44	exonic	25.3	4.92	22.76	24.98	2.08	0.78	0.3	1.18	11.23
								chr2-168904511-C-T	rs776403414	1.87e-05	1	-2.148	0.283525	37.26	exonic	22.2	6.39	21.96	22.73	0.87	4.57	0.49	9.31	9.89
								chr2-168904516-G-C	rs149663725	3.73e-05	2	-0.294	0.910255	37.21	exonic	28.6	6.37	30.54	36.77	0.87	22.56	0.56	9.31	9.89
								chr2-168904523-C-A	rs980744300	3.73e-05	2	2.451	0.430839	37.19	exonic	23.5	6.88	22.96	25.27	1.9	0.78	0.63	9.72	9.89
								chr2-168904526-T-G	rs1032656398	1.87e-05	1	0.521	0.80089	37.32	exonic	25.8	7.19	24.73	33.78	1.9	22.18	0.63	9.72	9.89
								chr2-168904531-G-A	rs191279338	0.000354385	19	0.526	0.945659	37.25	exonic	20.5	7.14	20.69	23.25	1.9	22.21	0.56	9.72	9.88
								chr2-168904552-A-G	rs367930047	7.46e-05	4	-7.733	0.0448397	37.65	exonic	24.3	6.7	25.64	26.66	1.85	22.32	0.41	10.1	9.87
								chr2-168904561-G-A	rs747642704	0.000540903	29	-12.655	0.0927869	37.64	exonic	24.3	5.78	23.21	29.08	1.85	22.37	0.48	10.1	9.87
								chr2-168904592-A-G		1.87e-05	1	-0.383	0.787077	37.66	exonic	21	4.02	22.71	21.82	1.85	5.43	0.29	10	9.85
								chr2-168906687-G-A	rs997529629	3.73e-05	2	-1.2	0.664868	37.99	exonic	18.09	5.18	21.74	22.67	0.95	22.8	2.26	1.18	10.27
								chr2-168906719-A-C	rs888480597	1.87e-05	1	-0.075	0.972086	38.17	exonic	21.5	3.87	20.88	21.38	0.95	10.4	1.41	1.18	10.3
								chr2-168906734-A-G	rs2232322	0.00020517	11	-1.721	0.798739	38.45	exonic	21.7	4.45	22.13	21.78	0.95	0.78	1.35	1.18	10.32
								chr2-168906735-T-C	rs145050507	0.000279778	15	-15.744	0.0500747	38.46	exonic	23.1	4.26	29.03	24.77	1.42	23.08	1.35	1.18	10.32
								chr2-168906735-T-G	rs145050507	1.87e-05	1	-1.512	0.515808	38.46	exonic	25.3	4.26	29.03	30.64	1.42	23.08	1.35	1.18	10.32
								chr2-168906752-C-T	rs138726309	0.00192114	103	-47.891	0.0258175	38.73	exonic	24.8	5.24	24.31	32.87	0.95	23.18	1.21	1.18	10.34
								chr2-168906755-C-G	rs376500857	1.87e-05	1	-0.642	0.756382	38.75	exonic	24.5	5.25	24.3	29.78	0.95	23.2	1.44	1.18	10.35
								chr2-168907568-G-C		1.87e-05	1	-2.714	0.244075	37.5	exonic	25.2	10.55	36.94	28.18	1.32	23.4	1.02	4.86	13.15
								chr2-168907573-C-G	rs758104751	1.87e-05	1	4.421	0.0326438	37.24	exonic	22	10.32	19.56	21.87	1.32	23.65	1	4.86	13.21
								chr2-168907608-C-G		1.87e-05	1	-0.699	0.735171	36.69	exonic	23.9	9.28	19.77	23.9	1.32	13	2.61	4.86	13.72
								chr2-168907610-A-G	rs377582119	0.00164136	88	-1.327	0.919395	36.72	exonic	21.9	9.33	22.22	23.44	1.32	23.63	2.44	4.86	13.75
								chr2-168907611-A-C	rs903728726	1.87e-05	1	-2.2	0.294996	36.72	exonic	20.3	9.29	16.72	21.53	1.32	0.27	2.44	4.86	13.77
								chr2-168907613-C-G	rs749480279	1.87e-05	1	-4.135	0.101074	36.64	exonic	13.12	9.35	13.93	23.12	0.95	23.65	2.45	4.86	13.8
								chr2-168907613-C-T	rs749480279	0.00020517	11	-6.887	0.281194	36.64	exonic	14.14	9.35	13.93	21.6	0.95	2.14	2.45	4.86	13.8
								chr2-168907620-T-A	rs201094274	3.73e-05	2	-2.084	0.450427	36.53	exonic	18.05	9.49	16.13	21.87	1.35	3.73	2.93	3.5	13.93
								chr2-168907631-A-C	rs2232323	0.00581938	312	-131.6	0.000221816	36.61	exonic	25.1	9.55	21.03	25.1	1.35	1.09	3.22	3.5	14.15
								chr2-168907633-C-G	rs112063031	0.000130563	7	0.748	0.882456	36.57	exonic	17.73	9.38	17.08	21.67	1.35	0.5	3.22	3.5	14.19
								chr2-168907643-A-G	rs200209268	1.87e-05	1	1.314	0.476363	36.73	exonic	16.17	9.87	17.24	21.49	1.32	1.09	3.31	3.5	14.42
								chr2-168907655-T-C	rs139587795	3.73e-05	2	-2.399	0.418712	36.61	exonic	24.8	10.05	25.67	25.88	1.32	23.95	4.13	3.5	14.73
								chr2-168907689-G-C		1.87e-05	1	-1.651	0.371163	36	exonic	21.1	10.59	16.6	21.71	1.32	5.86	4.1	3.5	16.07
								chr2-168907693-C-T	rs182708685	1.87e-05	1	-2.968	0.100624	36.04	exonic	21.1	10.51	14.93	22.79	1.32	24.24	3.53	3.5	16.31
								chr2-168907700-T-C	rs145217135	3.73e-05	2	0.316	0.919063	36.35	exonic	23.5	10.61	32.24	25.74	1.32	24.29	3.49	3.5	16.8
								chr2-168907717-G-A		1.87e-05	1	-1.439	0.435429	36.74	exonic	22.8	9.65	23.32	25.39	1.32	24.43	4.32	3.5	18.76
								chr2-168907723-A-T		1.87e-05	1	-0.747	0.708658	36.9	exonic	22.6	9.97	25.57	22.4	1.31	24.48	3.73	3.5	20.17
								chr2-168907733-A-G	rs1043706366	3.73e-05	2	-4.033	0.235721	36.99	exonic	22.9	10.18	25.85	22.29	1.31	5	4.12	3.5	24.71
								chr2-168907747-C-G	rs748466993	1.87e-05	1	0.841	0.684358	37.39	exonic	23.7	10.21	24.33	26.83	1.31	24.68	4.42	3.5	18.57
								chr2-168907750-G-A	rs150435873	1.87e-05	1	0.905	0.672563	37.47	exonic	27.5	10.15	45.82	25.81	1.31	24.71	4.63	3.5	18.11
								chr2-168907756-A-C	rs149616455	0.000149215	8	4.615	0.438989	37.6	exonic	23	10.27	19.14	23.11	1.31	24.76	4.47	3.5	17.39
								chr2-168907759-C-T	rs147360987	0.000242474	13	8.968	0.193178	37.54	exonic	27	10.39	27.85	30.08	1.31	24.78	4.63	3.5	17.1
								chr2-168907763-T-C	rs759289035	5.6e-05	3	1.178	0.737221	37.49	exonic	23.9	10.45	32.45	25.73	1.31	24.81	4	3.5	16.76
								chr2-168907775-C-A	rs764158428	1.87e-05	1	0.816	0.689652	37.19	exonic	23.8	10.31	25.11	25.1	1.31	0.5	3.34	3.5	15.97
								chr2-168907777-T-C	rs150538801	0.000428992	23	-6.637	0.495089	37.17	exonic	24.3	10.37	25.36	21.88	1.31	1.77	3.16	3.5	15.86
								chr2-168907783-G-A		1.87e-05	1	0.055	0.978158	36.99	exonic	29.6	10.69	28.56	24	1.31	2.92	3.57	3.5	15.57
								chr2-168907798-C-G	rs770038801	5.6e-05	3	0.911	0.786871	36.61	exonic	23.5	9.95	21.51	24.2	0.95	2.52	2.82	3.5	16.25
								chr2-168907799-T-C		1.87e-05	1	-0.271	0.88338	36.7	exonic	26.2	10.01	30.03	25.1	1.31	1.42	2.61	3.5	16.32
								chr2-168907813-G-A	rs762536992	1.87e-05	1	0.155	0.939602	37.03	exonic	28.9	9.81	31.76	25.25	1.31	6.29	2.91	3.5	17.47
								chr2-168907828-A-G	rs148689354	0.000652815	35	-14.401	0.183889	37.13	exonic	19.13	9.16	16.23	21.47	1.31	6.29	2.38	3.5	20.11
								chr2-168907832-A-G	rs766726786	1.87e-05	1	-0.899	0.672976	37.13	exonic	22.8	8.87	22.42	21.7	1.31	8	2.22	3.5	21.81
								chr2-168907877-C-A	rs143686780	3.73e-05	2	0.866	0.763418	37.8	exonic	10.59	6.29	13.18	21.26	1.31	7.58	2.06	3.5	16.09
								chr2-168907913-T-C	rs141041285	0.000186518	10	-7.601	0.233203	38.72	exonic	25	6.64	22.4	24.83	1.31	1.09	1.96	3.5	14.61
								chr2-168907933-C-T	rs768200400	7.46e-05	4	-2.502	0.530556	39.42	exonic	21.8	6.48	17.51	22.07	1.31	4.15	2.88	3.5	14.1
								chr2-168907949-C-T	rs137857125	1.87e-05	1	-0.573	0.754063	39.44	exonic	16.23	5.39	16.54	22.29	1.31	1.42	2.4	3.5	13.76
								chr2-168907957-G-A	rs574976550	3.73e-05	2	-2.486	0.311425	39.39	exonic	1.67	4.56	5.17	21.48	1.31	5	2.64	3.5	13.61
								chr2-168907979-T-A	rs772642710	1.87e-05	1	1.925	0.407371	39.53	exonic	25.1	4.46	30.25	24	1.27	0.78	1.88	3.5	13.25
								chr2-168907981-T-C	rs2232326	0.00501735	269	-125.083	4.35e-05	39.52	exonic	31	4.55	28.76	31.5	1.27	27.3	1.74	3.5	13.22
								chr2-168908000-C-A	rs146233425	1.87e-05	1	4.316	0.0369433	39.19	exonic	22	4.78	19.32	26.31	1.27	27.57	2.52	3.5	13.38
								chr2-168908041-C-G		1.87e-05	1	-0.655	0.722547	38.27	exonic	15.9	6.05	12.85	21.61	1.27	1.42	1.54	3.5	14.14
								chr2-168908060-G-A	rs367851926	1.87e-05	1	-1.016	0.570286	37.99	exonic	4.17	6.28	9.5	22.47	1.27	28.46	2.2	3.5	14.63
a Format: Chromosome, Position (Hg38), Reference Allele, Alternate Allele, bMinor Alllele Frequency, cMinor Alllele Count
APC= Annotation Principal Component

## Sheet: Supplementary Data 7
Supplementary Data 7. Significant Results of genome wide Fasting Glucose genetic-regions (sliding window) rare variant aggregate tests
Chromosomea	Start positionb	End positionb	Number of Variants	SKAT (1,25)	SKAT(1,1)	Burden (1,25)	Burden (1,1)	Variantc	MAFd	MACe	Score	P-Value	TOPMed Depth	GENCODE Category	CADD PHRED	APC Epigenetics	APC Conservation	APC ProteinFunction	APC Local Nucleotide Diversity	APC ProximityToCoding	APC MutationDensity	APC TranscriptionFactor	APC Proximity-To-TSSTES
9	61798470	61800469	10	1.54608e-08	1.55139e-08	0.0015517	0.00154295	chr9-61798519-T-A	1.86518e-05	1	-0.41708	0.840262	29.19	intergenic	7.97	0.08	7.21	2.97	0.31	8	0	1.18	5.6
								chr9-61798521-G-A	1.86518e-05	1	2.44468	0.237948	29.21	intergenic	6.01	0.08	1.26	2.97	0.31	16.39	0	1.18	5.6
								chr9-61798722-C-T	1.86518e-05	1	-4.33511	0.0339588	49.02	intergenic	8.46	0.06	8.09	2.97	0.31	16.66	0	1.18	5.54
								chr9-61799540-T-C	1.86518e-05	1	-0.980506	0.593866	55.01	intergenic	4.35	0.07	0.68	2.97	0.31	16.66	0	1.18	5.32
								chr9-61799689-T-G	3.73037e-05	2	-1.41671	0.597868	41.31	intergenic	5.4	0.04	2.61	2.97	0.31	15.23	0	1.18	5.28
								chr9-61799696-C-T	1.86518e-05	1	6.16452	0.000350608	40.62	intergenic	2.54	0.04	2.27	2.97	0.31	3.32	0	1.18	5.28
								chr9-61799701-C-A	5.59555e-05	3	-17.2177	2.79698e-07	40.33	intergenic	0.1	0.04	0.19	2.97	0.31	8.83	0	1.18	5.28
								chr9-61799721-T-A	1.86518e-05	1	-3.01056	0.102402	40.24	intergenic	2.15	0.03	0.55	2.97	0.31	16.58	0	1.18	5.27
								chr9-61799865-T-A	3.73037e-05	2	-5.97318	0.0129549	89.49	intergenic	6.13	0.09	1.41	2.97	0.31	16.64	0	1.18	5.24
								chr9-61800152-A-G	1.86518e-05	1	2.39994	0.170802	58.34	intergenic	7.86	0.04	6.3	2.97	0.31	16.66	0	1.18	5.17
a Chromosome, b Hg38, c Format: Chromosome, Position (Hg38), Reference Allele, Alternate Allele,
d Minor Allele Frequency, e Minor Allele Count
APC= Annotation Principal Component

## Sheet: Supplementary Data 8
Supplementary Data 8. Significant Results of genome wide log Fasting Insulin gene-centric rare variant aggregate tests
Gene	Chromosomea	Mask	Number of Variants	SKAT (1,25)	SKAT(1,1)	Burden (1,25)	Burden (1,1)	Variantb	rsID	MAFc	MACd	Score	P-Value	TOPMed Depth	GENCODE Category	CADD PHRED	APC Epigenetics	APC Conservation	APC ProteinFunction	APC Local Nucleotide Diversity	APC ProximityToCoding	APC MutationDensity	APC TranscriptionFactor	APC Proximity-To-TSSTES
NBPF1	1	enhancer	2	1.9197e-12	1.9197e-12	1.54396e-07	1.54396e-07	chr1-16716034-A-G		2.15406e-05	1	0.095	0.960604	90.86	intergenic	6.13	7.29	2.74	2.97	1.48	12.12	0	4.35	5.38
								chr1-16716041-G-A		2.15406e-05	1	14.026	6.92976e-14	91.18	intergenic	3.2	7.07	3.7	2.97	1.48	16.51	0	4.35	5.38
PDPN	1	plof	4	7.76911e-09	7.76911e-09	2.60024e-07	2.60024e-07	chr1-13583867-G-A		2.15406e-05	1	1.743	0.3823	42.02	exonic	29.9	17.67	0.55	21	5.4	2.52	9.34	15.85	13.25
								chr1-13584185-C-T	rs775849883	2.15406e-05	1	4.798	0.0533568	39.8	exonic	13.46	18.65	8.36	21	5.3	2.92	7.03	16.21	11.56
								chr1-13585641-T-C	rs201255549	2.15406e-05	1	0.57	0.749614	37.44	splicing	10.94	12.45	11.89	2.97	5.28	1.77	3.35	11.55	10.56
								chr1-13607171-A-G		2.15406e-05	1	14.026	6.92976e-14	40.73	splicing	22.5	8.68	17.47	21	5.96	0.01	4.91	5.87	12.33
SCN1B	19	plof	3	3.52788e-07	3.52649e-07	1.28404e-06	1.27699e-06	chr19-35031781-G-C	rs955575374	6.46218e-05	3	-17.424	2.94362e-07	39.71	splicing	9.4	16.79	11.48	2.97	6.06	15.23	0.43	13.34	11.04
								chr19-35032683-G-T		2.15406e-05	1	-2.2	0.239944	41.77	exonic	44	9.18	38.96	21	5.71	21.88	2.21	8.53	9.45
								chr19-35033874-G-T		2.15406e-05	1	-1.544	0.442749	36.5	exonic	35	8.08	6.12	20.85	5.6	24.06	5.13	9.62	8.85
AC007731.1	22	promoter	5	2.11806e-07	2.11806e-07	0.00711775	0.00711775	chr22-20337955-T-A		2.15406e-05	1	1.205	0.495273	45.12	upstream	4.12	0.05	1.88	2.97	8.42	15.69	0.01	1.18	8.3
								chr22-20337990-T-A		2.15406e-05	1	-0.743	0.664569	46.75	upstream	4	0.05	1.88	2.97	8.42	14.85	0.01	1.18	8.37
								chr22-20338001-A-C		2.15406e-05	1	-0.524	0.769101	47.07	upstream	5.32	0.05	1.88	2.97	8.42	9.63	0.01	1.18	8.39
								chr22-20338017-G-A		2.15406e-05	1	-13.605	8.73735e-08	47.4	upstream	3.22	0.04	1.88	2.97	8.42	7.58	0.01	1.18	8.43
								chr22-20338072-T-C		2.15406e-05	1	2.078	0.216771	52.71	upstream	5.87	0.11	1.88	2.97	8.42	9.63	0.01	1.18	8.55
a Chromosome, b Format: Chromosome, Position (Hg38), Reference Allele, Alternate Allele, c Minor Allele Frequency, d Minor Allele Count
APC= Annotation Principal Component

## Sheet: Supplementary Data 9
Supplementary Data 9. Significant Results of genome wide log Fasting Insulin genetic-regions (sliding window) rare variant aggregate tests
Chromosome	Start position	End position	Number of Variants	SKAT (1,25)	SKAT(1,1)	Burden (1,25)	Burden (1,1)	Varianta	rsID	MAFb	MACc	Score	P-Value	TOPMed Depth	GENCODE Category	CADD PHRED	APC Epigenetics	APC Conservation	APC ProteinFunction	APC Local Nucleotide Diversity	APC ProximityToCoding	APC MutationDensity	APC TranscriptionFactor	APC Proximity-To-TSSTES
7	144357921	144359920	5	1.15157e-10	1.15157e-10	7.57967e-07	7.57967e-07	chr7-144358808-C-T		2.15406e-05	1	1.56705	0.435821	45.58	intronic	1.37	0.46	2.52	2.97	0.73	8	0	1.18	7.12
								chr7-144359062-C-T		2.15406e-05	1	3.801	0.0565537	47.72	intronic	5.7	0.11	6.86	2.97	0.73	16.63	0	1.18	7.06
								chr7-144359804-A-G		2.15406e-05	1	2.0503	0.323017	48.73	intronic	0.99	0.09	0.24	2.97	0.71	8.41	0	1.18	6.93
								chr7-144359818-G-A		2.15406e-05	1	0.299221	0.873035	49.27	intronic	7.42	0.1	10.69	2.97	0.71	8	0	1.18	6.92
								chr7-144359838-G-C	rs1022845184	2.15406e-05	1	14.0256	6.92976e-14	50.18	intronic	1.32	0.1	3.63	2.97	0.71	12.43	0	1.18	6.92
9	62065470	62067469	14	1.00739e-09	1.00527e-09	0.000233152	0.000229479	chr9-62065471-A-G		2.15406e-05	1	-2.88881	0.244859	34.07	ncR _intronic	5.09	0.07	3.21	2.97	0.31	2.92	0.01	1.18	3.56
								chr9-62065479-C-A		2.15406e-05	1	1.11318	0.576594	33.82	ncR _intronic	0.25	0.07	0.4	2.97	0.32	5.43	0.01	1.18	3.56
								chr9-62065488-T-C		2.15406e-05	1	1.18776	0.525893	33.49	ncR _intronic	5.11	0.07	2.64	2.97	0.32	16.49	0	1.18	3.56
								chr9-62065578-A-G		2.15406e-05	1	-0.128323	0.942704	29.93	ncR _intronic	4.6	0.11	1.42	2.97	0.32	16.54	0	1.18	3.57
								chr9-62065611-A-T		2.15406e-05	1	0.903507	0.544173
								chr9-62065619-C-G		0.000107703	5	-24.5813	1.15349e-09	31.38	ncR _intronic	0.5	0.1	0.51	2.97	0.32	4.15	0.01	1.18	3.57
								chr9-62065639-T-C		4.30812e-05	2	0.556369	0.820011	32.89	ncR _intronic	3.48	0.1	2.05	2.97	0.32	5	0.01	1.18	3.57
								chr9-62065671-A-G		8.61623e-05	4	-4.72722	0.175854	34.53	ncR _intronic	5.87	0.1	6.65	2.97	0.32	2.92	0.01	1.18	3.57
								chr9-62065848-A-G		2.15406e-05	1	-0.231966	0.903143	36.58	ncR _intronic	0.86	0.08	0.21	2.97	0.32	15.82	0	1.18	3.59
								chr9-62065876-T-C		4.30812e-05	2	-5.64046	0.0352273	36.73	ncR _intronic	6.72	0.09	7.57	2.97	0.32	16.09	0	1.18	3.59
								chr9-62065910-T-C		2.15406e-05	1	2.70257	0.1301	36.43	ncR _intronic	2.74	0.1	0.94	2.97	0.32	14.16	0	1.18	3.59
								chr9-62065947-C-T		2.15406e-05	1	-4.05195	0.0440457	37.67	ncR _intronic	3.36	0.09	3.74	2.97	0.31	16.44	0	1.18	3.6
								chr9-62066446-A-T		2.15406e-05	1	2.18082	0.259253	56.96	ncR _intronic	3.45	0.08	2.18	2.97	0.32	16.5	0	1.18	3.64
								chr9-62066517-C-A		2.15406e-05	1	0.285099	0.910945	48.67	ncR _intronic	1.85	0.1	3.03	2.97	0.32	11.47	0	1.18	3.65
16	22625029	22627028	10	6.71493e-09	6.71493e-09	0.00011518	0.00011518	chr16-22625101-A-G		2.15406e-05	1	0.829531	0.629437	77.81	intergenic	6.58	5.86	5.06	2.97	11.42	15.53	0	3.5	4.89
								chr16-22625144-G-A		2.15406e-05	1	0.906236	0.652448	76.87	intergenic	5.3	7.33	5.66	2.97	11.43	16.56	0	3.5	4.88
								chr16-22625335-A-G	rs1034451765	2.15406e-05	1	1.04443	0.614704	72.18	intergenic	5.38	7.89	1.14	2.97	11.5	16.43	0	7.99	4.84
								chr16-22625337-T-G	rs957552949	2.15406e-05	1	2.53362	0.22261	72.2	intergenic	1.9	8.06	0.25	2.97	2.97	15.34	0	7.99	4.83
								chr16-22625386-A-T		2.15406e-05	1	1.53078	0.446997	71.99	intergenic	8.51	5.29	5.95	2.97	11.52	16.05	0	8.53	4.82
								chr16-22625440-G-A		2.15406e-05	1	-1.09827	0.460843
								chr16-22626023-C-T		2.15406e-05	1	2.26101	0.205328	69.11	intergenic	3.7	5.69	1.25	2.97	11.53	16.55	0	4.86	4.69
								chr16-22626551-G-T		2.15406e-05	1	14.0256	6.92976e-14	71.27	intergenic	11.42	4.05	10.24	2.97	11.43	16.59	0	1.18	4.58
								chr16-22626697-C-A		2.15406e-05	1	1.2214	0.514109	71.04	intergenic	9.83	4.04	7.52	2.97	11.43	14.35	0	5.42	4.56
								chr16-22627026-A-G		2.15406e-05	1	-0.438157	0.798476	72.96	intergenic	10.82	3.58	10.03	2.97	11.13	12.72	0	3.5	4.49
16	33871029	33873028	9	3.43934e-10	3.43934e-10	0.33377	0.33377	chr16-33871054-C-T		2.15406e-05	1	-1.88538	0.348639	31.15	intergenic	9.22	0.11	7.82	2.97	0.28	16.6	0	1.18	7.89
								chr16-33871105-C-T		2.15406e-05	1	-0.06659	0.972531	27.82	intergenic	6.62	0.11	2.96	2.97	0.28	16.61	0	1.18	7.93
								chr16-33871292-T-C		2.15406e-05	1	-0.951991	0.593888	21.39	intergenic	7.03	0.1	2.17	2.97	0.28	16.62	0	1.18	8.08
								chr16-33871531-G-A		2.15406e-05	1	14.0256	6.92976e-14	23.05	intergenic	10.67	0.11	12.33	2.97	0.27	5.86	0	1.18	8.27
								chr16-33871542-T-C		2.15406e-05	1	-4.19569	0.0143976	24.08	intergenic	12.96	0.1	12.93	2.97	0.27	5.86	0	1.18	8.28
								chr16-33871549-C-T		2.15406e-05	1	0.616718	0.741783	24.69	intergenic	0.06	0.1	0.01	2.97	0.27	1.77	0	1.18	8.29
								chr16-33871629-C-T	rs1018958402	2.15406e-05	1	-3.15289	0.133254	26.14	intergenic	1.87	0.08	0.65	2.97	0.27	11.12	0	1.18	8.36
								chr16-33871893-G-A		2.15406e-05	1	-0.734846	0.62181
								chr16-33871959-G-A	rs957251004	2.15406e-05	1	1.77161	0.374421	37.94	intergenic	5.21	0.12	3.32	2.97	0.26	16.42	0	1.18	8.66
22	12882400	12884399	3	1.52883e-08	1.52883e-08	0.259797	0.259797	chr22-12883230-C-T		2.15406e-05	1	3.7086	0.0547389	37.05	intergenic	6.46	0.01	4.05	2.97	0.31	16.57	0	1.18	0.16
								chr22-12883363-T-C		2.15406e-05	1	3.78304	0.0111063
								chr22-12883555-C-T		2.15406e-05	1	-11.1032	9.37997e-08	60.9	intergenic	8.72	0.01	7.94	2.97	0.31	16.61	0	1.18	0.16
a Format: Chromosome, Position (Hg38), Reference Allele, Alternate Allele, bMinor Alllele Frequency, cMinor Alllele Count
APC= Annotation Principal Component
